# Supplementary material for: Childhood trauma, HPA axis activity and antidepressant response in patients with depression
Source: Brain Behav Immun. 2020 Jul;87:229–37. doi: 10.1016/j.bbi.2019.11.024 (PMC7327513; doi:10.1016/j.bbi.2019.11.024)
Supplement: Supplementary data 1 [file mmc1.xml]

<?xml version="1.0" encoding="UTF-8" standalone="no"?><data:data><datasets><author>naghmeh.nikkheslat@kcl.ac.uk</author><type>0</type><dataset><value>1</value><reason>Data will be made available on request</reason><comments/></dataset></datasets></data:data>
